# Supplementary material for: Coupled scRNA-seq and Bulk-seq reveal the role of HMMR in hepatocellular carcinoma
Source: Front Immunol. 2024 Apr 3;15:1363834. doi: 10.3389/fimmu.2024.1363834 (PMC11021596; doi:10.3389/fimmu.2024.1363834)
Supplement: Supplementary file 1 [file Table_1.xlsx]

## Sheet: HMMR
Supplementary Table 1. The expression of HMMR in HCC cohorts.
status	TCGA_GTEx	GSE121248	GSE84402	GSE45267	GSE101685	GSE112790	GSE14520	GSE214846	GSE174570	GSE60502	GSE10143	GSE17856	GSE76427
Normal	1.14405	5.00029	4.52982	3.3303	3.48998	5.42275	3.463	0.382403	4.74278	5.81177	3.77455	3.16933	3.05944
Normal	0.238793	5.10426	3.88264	3.80926	3.56866	4.43729	3.402	0.354094	4.73448	5.99727	3.62309	3.21805	3.06938
Normal	0.678058	4.97367	3.57894	3.58693	3.65399	4.4797	4.265	0.47792	4.56661	7.07946	3.80745	3.2016	3.1124
Normal	1.04965	8.62839	4.65821	3.56237	4.5608	4.94449	3.673	0.679613	4.56822	6.8977	3.81559	3.16398	3.09122
Normal	0.298665	5.96636	4.66107	3.40116	4.43091	4.80634	4.3455	1.17939	4.71313	5.79018	3.54196	3.09923	3.0737
Normal	0.411425	4.94996	5.90207	4.09179	4.41373	4.56266	3.9655	0.746812	4.62971	6.46817	3.72657	3.23338	3.07359
Normal	0.238793	5.37625	2.27798	3.29401	3.80353	4.54768	4.1035	0.864753	4.76478	5.74408	3.78173	3.22543	3.08479
Normal	0.176318	5.25701	3.06178	3.37754	3.61655	4.58792	4.395	0.932207	4.68795	7.13436	3.81893	3.22498	3.07026
Normal	0.084067	5.5233	4.12102	3.24319		4.90891	3.764	0.352246	5.26076	6.12728	3.58218	3.24495	3.14571
Normal	0.411425	4.32422	3.2555	3.15793		4.64614	3.9995	0.163926	4.70809	6.14743	3.77732	3.15777	3.06631
Normal	0.176318	5.05746	2.1375	3.96262		4.49477	4.156	0.550004	4.79952	5.60916	3.7975	3.16625	3.05665
Normal	0.176318	5.47784	2.59694	4.14604		4.73206	4.441	0.0506637	4.81299	7.32628	3.86557	3.23879	3.07778
Normal	0.176318	5.18788	3.97269	3.37177		4.48254	3.749	0.481222	4.55742	7.18238	3.71887	3.15793	3.08825
Normal	0.422222	5.3869	3.90689	3.5441		4.57849	3.7905	0.47879	4.55566	6.59007	3.8376	3.22402	3.17038
Normal	0.111034	5.7599		3.51143		4.86255	4.153	0.334157	4.54884	6.48482	3.74747	3.24904	3.04357
Normal	0.163501	5.17352		3.44775			3.963	0.507261	4.64525	5.97601	3.83062	3.21496	3.04769
Normal	0.495692	5.07546		3.64201			3.852	0.431907	4.56796	6.11629	3.77257	3.20632	3.12616
Normal	1.7181	6.00755		3.62481			3.755	0.460041	4.65136	6.22592	3.82571	3.20674	3.07023
Normal	0.321936	5.58975		4.12495			3.885	0.363829	4.59826		3.78851	3.25011	3.06637
Normal	0.226513	5.11695		3.402			4.0225	0.481013	4.62083		3.64246	3.20984	3.05737
Normal	0.367373	4.87336		3.83691			3.832	0.262698	4.67264		3.81386	3.15696	3.085
Normal	0.111034	5.25716		3.51863			3.8035	0.171072	4.66967		3.7571	3.24662	3.11905
Normal	0.38957	5.3735		4.05077			3.756	0.39879	4.65379		3.55206	3.25276	3.3714
Normal	0.0976133	5.42269		3.55162			5.0105	3.14023	4.83921		3.73631	3.20875	3.00458
Normal	0.790754	4.80194		3.92676			4.609	1.06613	4.5317		3.71322	3.19991	2.99366
Normal	0.475073	5.13496		3.65158			3.8195	5.30505	4.74407		3.71747	3.20525	3.07864
Normal	0.21412	4.72498		3.68646			3.717	1.13151	4.78515		3.76145	3.18328	2.89888
Normal	0.545956	5.62301		6.94915			3.45	0.551646	4.55625		3.68073	3.19536	2.96835
Normal	1.83187	5.11128		3.73715			3.66	0.567065	4.75971		3.78157	3.22358	2.93714
Normal	0.443614	5.36547		3.40758			3.6215	2.69536	4.71216		3.74189	3.1773	3.01136
Normal	0.286878	4.96617		3.42324			3.463	3.89562	4.7588		3.59591	3.20945	3.07113
Normal	0.26304	5.5161		3.6257			3.722	0.40056	4.67954		3.82517	3.30353	2.99814
Normal	0.21412	4.68293		3.46952			3.6945	0.591446	4.63992		3.81166	3.24117	3.05087
Normal	0.367373	6.53296		3.53358			3.379	0.876803	4.60461		3.72031	3.21025	2.94021
Normal	0.21412	5.12479		3.71625			3.973	0.148682	4.65488		3.72394	3.1836	3.05974
Normal	0.782421	4.82149		4.00884			3.6795	0.267443	4.5498		3.76227	3.22276	2.99507
Normal	0.505893	4.95504		3.39266			4.0065	1.01333	4.66061		3.76148	3.18	3.14065
Normal	1.85996			3.61692			4.2345	0.815543	4.80343		3.68866	3.18542	2.96721
Normal	0.848008			3.45036			4.0745	1.57579	4.71104		3.7114	3.15737	3.08567
Normal	0.150557						3.9155	0.478485	4.9398		3.69858	3.22416	2.98784
Normal	0.176318						3.9255	0.2913	4.70136		3.59395	3.27853	3.05477
Normal	0.226513						4.0045	1.05049	4.67117		3.74157	3.2095	2.94404
Normal	0.464679						3.89	0.539482	4.84569		3.51473	3.19824	3.11708
Normal	0.26304						3.6835	0.46355	4.69788		3.63706	3.2454	3.09578
Normal	0.124327						4.26	0.300931	4.73428		3.66984	3.22956	3.12911
Normal	0.111034						4.0675	0.707416	4.68283		3.58065	3.21017	3.07818
Normal	0.176318						3.514	0.87666	4.56584		3.73749	3.18886	3.13868
Normal	0.443614						3.692	0.697345	4.63885		3.59723	3.2387	3.17967
Normal	0.321936						3.895	0.267593	4.76541		3.77336	3.14088	3.06702
Normal	0.176318						3.902	0.753784	4.68572		3.55103	3.18956	3.11101
Normal	0.286878						3.7285	0.877129	4.91162		3.77675	3.15688	3.11117
Normal	0.084067						3.813	0.203517	4.52152		3.67738	3.20638	3.08261
Normal	0.333419						3.7345	3.8967	4.69473		3.61906
Normal	0.201631						3.337	0.560117	4.80577		3.67085
Normal	0.422222						3.952	0.286434	4.80643		3.626
Normal	0.356135						3.7295	0.789231	4.56011		3.76285
Normal	0.111034						3.9855	0.0629893	4.69052		3.84466
Normal	0.275004						4.213	0			3.70561
Normal	1.33341						3.9735	0.061098			3.55817
Normal	0.400527						3.41	0.134596			3.85249
Normal	0.367373						3.5225	0.666624			3.63471
Normal	1.96716						3.698	0.413336			3.80899
Normal	0.344836						3.7955	0.455565			3.64613
Normal	0.201631						4.052	0.388834			3.72626
Normal	0.201631						3.5825	0.744476			3.69832
Normal	0.516027						3.8355				3.68661
Normal	0.189038						3.705				3.80485
Normal	0.367373						3.6335				3.7972
Normal	0.310339						3.8745				3.54834
Normal	0.201631						3.827				3.79776
Normal	0.124327						3.692				3.83833
Normal	0.26304						3.8355				3.63774
Normal	0.250954						3.583				3.67627
Normal	0.298665						3.7695				3.73337
Normal	0.59455						3.862				3.76799
Normal	0.201631						3.492				3.81933
Normal	1.8914						4.0015				3.55547
Normal	0.422222						3.413				3.79551
Normal	0.310339						3.6605				3.79057
Normal	0.124327						3.5545				3.72722
Normal	0.137501						3.4885				3.81658
Normal	1.58495						3.5565				3.72756
Normal	1.09761						3.896				3.36606
Normal	0.926						3.669				3.31904
Normal	0.176318						3.8035				3.26992
Normal	0.659921						3.712				3.28437
Normal	0.333419						3.888				3.5371
Normal	0.21412						3.524				3.37251
Normal	0.475073						3.519				3.32949
Normal	0.38957						3.672				3.29267
Normal	0.137501						3.6985				3.31426
Normal	2.1635						3.6175				3.26918
Normal	0.21412						3.8425				3.40225
Normal	3.5838						3.76				3.40839
Normal	0.26304						4.438				3.26377
Normal	0.21412						3.359				3.23253
Normal	0.137501						3.6345				3.48811
Normal	0.344836						3.9935				3.44986
Normal	0.545956						3.679				3.44663
Normal	1.15703						4.5425				3.38444
Normal	0.189038						3.777				3.26645
Normal	0.678058						3.6195				3.39229
Normal	0.111034						3.801				3.27005
Normal	0.275004						3.6785				3.33392
Normal	0.163501						3.7085				3.26304
Normal	0.485434						3.771				3.39962
Normal	0.163501						3.8505				3.4963
Normal	0.275004						3.7015				3.29109
Normal	0.084067						4.1465				3.37546
Normal	0.422222						3.7235				3.40791
Normal							4.072				3.2316
Normal							3.8975				3.32875
Normal							3.871				3.2703
Normal							3.8505				3.31697
Normal							3.7165				3.39653
Normal							3.567				3.59315
Normal							3.8105				3.25648
Normal							3.9125				3.34426
Normal							3.8525				3.25965
Normal							3.624				3.42253
Normal							4.005				3.46049
Normal							3.829				3.37547
Normal							3.8725				3.58
Normal							3.823				3.21964
Normal							3.835				3.33615
Normal							3.751				3.43616
Normal							3.962				3.45141
Normal							3.8135				3.46412
Normal							4.338				3.24385
Normal							3.74				3.26746
Normal							3.7815				3.32973
Normal							4.0565				3.19557
Normal							3.9255				3.36892
Normal							3.7905				3.44132
Normal							3.7005				3.23393
Normal							3.752				3.22836
Normal							4.0105				3.24088
Normal							3.621				3.3208
Normal							3.815				3.55232
Normal							3.728				3.49459
Normal							4.772				3.26678
Normal							3.9215				3.22147
Normal							3.6515				3.31134
Normal							3.8995				3.33329
Normal							3.705				3.4645
Normal							4.158				3.29341
Normal							3.4965				3.51046
Normal							3.7955				3.32299
Normal							3.5275				3.35979
Normal							3.5485				3.27911
Normal							3.5975				3.36072
Normal							3.5615				3.23353
Normal							3.216				3.30572
Normal							3.605				3.39318
Normal							3.717				3.25359
Normal							3.567				3.33724
Normal							3.6915				3.39889
Normal							3.7145				3.22944
Normal							3.7435				3.26219
Normal							3.785				3.30434
Normal							3.4975				3.28628
Normal							3.822				3.23062
Normal							3.6255				3.24381
Normal							3.7265				3.32198
Normal							3.76				3.3415
Normal							3.938				3.39379
Normal							3.7555				3.2792
Normal							3.625				3.264
Normal							3.8135				3.31133
Normal							3.8535				3.38104
Normal							3.798				3.3064
Normal							3.917				3.38844
Normal							3.73				3.27765
Normal							3.412				3.30487
Normal							3.588				3.38491
Normal							3.756				3.23221
Normal							3.6805				3.31839
Normal							3.6165				3.58507
Normal							3.6235				3.23203
Normal							4.3355				3.21258
Normal							3.681				3.3777
Normal							3.8515				3.2665
Normal							3.7115				3.35045
Normal							3.6135				3.4216
Normal							3.823				3.48384
Normal							3.637				3.40348
Normal							3.693				3.25947
Normal							3.8285				3.31914
Normal							3.8				3.29919
Normal							3.8085				3.48126
Normal							3.623				3.45888
Normal							3.536				3.34407
Normal							3.469				3.19075
Normal							3.8715				3.30496
Normal							3.6725				3.24155
Normal							3.836				3.26268
Normal							3.844				3.24373
Normal							3.91				3.41239
Normal							3.779				3.26179
Normal							3.8465				3.22138
Normal							3.972				3.4328
Normal							3.8535				3.27419
Normal							3.671				3.22862
Normal							3.665				3.31802
Normal							3.791				3.37721
Normal							3.957				3.23014
Normal							3.795				3.19693
Normal							3.8285				3.20536
Normal							3.6545				3.26141
Normal							3.825				3.35974
Normal							3.7285				3.27601
Normal							3.6965				3.20228
Normal							4.0785				3.234
Normal							3.879				3.42177
Normal							4.0945				3.21258
Normal							3.9525				3.23106
Normal							3.448				3.25106
Normal							3.424				3.24021
Normal							3.817				3.32403
Normal							4.228				3.40309
Normal							3.364				3.62059
Normal							3.638				3.25845
Normal							3.463				3.43171
Normal							3.495				3.5304
Normal							3.396				3.40524
Normal							3.655				3.47525
Normal							3.695				3.27269
Normal							3.751				3.25711
Normal							3.374				3.2922
Normal							3.462				3.29736
Normal							3.519				3.34156
Normal							3.93				3.27946
Normal							3.7565				3.27371
Normal							3.821				3.40894
Normal							3.756				3.29982
Normal							3.767				3.20872
Normal							5.368				3.39263
Normal							3.6685				3.28706
Normal							3.763				3.29561
Normal							3.534				3.36859
Normal							3.578				3.53821
Normal											3.42197
Normal											3.36727
Normal											3.28888
Normal											3.30562
Normal											3.37658
Normal											3.38757
Normal											3.61177
Normal											3.43847
Normal											3.43953
Normal											3.25329
Normal											3.25793
Normal											3.38243
Normal											3.39449
Normal											3.37248
Normal											3.42227
Normal											3.39851
Normal											3.43698
Normal											3.38435
Normal											3.24236
Normal											3.38414
Normal											3.51143
Normal											3.41896
Normal											3.46631
Normal											3.29199
Normal											3.32773
Normal											3.43115
Normal											3.2416
Normal											3.44247
Normal											3.54789
Normal											3.36123
Normal											3.25233
Normal											3.33379
Normal											3.31485
Normal											3.3019
Normal											3.42664
Normal											3.4885
Normal											3.67178
Normal											3.44833
Normal											3.2901
Normal											3.38698
Normal											3.32708
Normal											3.41838
Normal											3.68997
Normal											3.27079
Normal											3.5147
Normal											3.41913
Normal											3.28901
Normal											3.28622
Normal											3.42253
Normal											3.46372
Normal											3.46855
Normal											3.30381
Normal											3.41266
Normal											3.47406
Normal											3.43328
Normal											3.27208
Normal											3.4042
Normal											3.30515
Normal											3.29457
Normal											3.36315
Normal											3.32312
Normal											3.38531
Normal											3.3649
Normal											3.27162
Normal											3.34091
Normal											3.46387
Tumor	1.97451	7.53402	3.21723	7.43547	7.49693	7.43901	5.086	3.4308	5.79391	7.68379	3.74091	3.23292	3.34477
Tumor	3.12434	6.87282	6.1467	4.92101	6.4758	6.44364	5.664	3.73114	4.74131	8.29523	3.80195	3.22974	3.18365
Tumor	0.250954	6.89889	7.36938	4.37047	7.60165	6.69579	4.637	2.11811	4.9784	8.7755	3.77966	3.32736	3.0461
Tumor	2.13421	8.32031	5.05528	4.01726	6.51294	8.00621	4.531	3.91094	4.71697	7.62564	3.74361	3.31386	3.09565
Tumor	0.275004	6.54341	7.54071	8.02954	6.51757	5.90083	4.037	4.78934	5.08449	9.70199	3.6335	3.2011	3.24908
Tumor	1.40055	6.66193	7.02735	5.73052	6.26388	6.89343	5.823	4.45364	5.1924	8.94941	3.69166	3.21695	3.11959
Tumor	1.13748	8.35868	4.20945	5.28609	7.76122	8.85089	6.631	4.46124	5.418	9.34947	3.62364	3.228	3.22767
Tumor	0.773987	6.85405	5.83289	7.31606	5.583	5.14641	6.0565	1.41007	4.90197	8.50812	3.73946	3.30128	3.35369
Tumor	1.34485	5.32339	5.54071	5.91083	6.18451	6.09606	5.1145	4.53316	6.42945	8.61536	3.82532	3.26404	3.16365
Tumor	0.83188	7.91979	7.46801	7.83215	8.18465	8.18491	4.621	0.61615	4.55411	9.44401	3.77734	3.28459	3.22761
Tumor	1.20791	8.07367	5.03122	4.51543	6.18358	6.90393	4.9195	5.31473	4.84685	7.77034	3.70746	3.31214	3.43187
Tumor	1.09761	6.91928	6.87897	5.79133	9.15311	5.28919	6.4565	1.894	5.19682	9.13642	3.81472	3.25607	3.31206
Tumor	2.34481	7.62486	6.20065	6.61413	7.02845	8.50463	5.3445	3.80338	5.1716	7.21361	3.76794	3.18595	3.10722
Tumor	3.32194	7.44736	5.93899	5.97539	7.54201	5.70895	6.193	1.38349	4.87154	8.69656	3.75502	3.22988	3.1818
Tumor	1.49568	5.24516		8.09214	6.70429	6.66009	3.9605	4.57406	5.78588	7.74007	3.76218	3.27027	3.08408
Tumor	1.33341	6.08431		5.18104	8.10399	5.77348	4.3495	4.78837	5.43884	7.52451	3.85135	3.32667	3.42604
Tumor	0.773987	8.66448		6.70062	6.83398	6.98201	4.186	3.49454	4.87432	8.88774	3.6348	3.3475	3.11329
Tumor	1.62761	5.99526		6.69371	6.26871	7.774	5.4915	3.79286	5.82748	9.01518	3.79641	3.32899	3.44537
Tumor	0.356135	5.86713		5.2861	5.87219	4.8954	5.3535	5.06802	5.53353		3.78172	3.28173	2.99011
Tumor	1.84802	6.79916		7.3077	7.94986	8.0141	6.044	4.64695	5.05951		3.77234	3.24536	2.97444
Tumor	2.49822	7.53857		5.61157	7.0808	7.72312	5.42	1.93457	6.54724		3.61954	3.19001	3.2215
Tumor	3.07381	6.10671		7.23117	6.94127	7.75827	4.6595	2.75068	4.99984		3.83464	3.26004	3.15655
Tumor	2.86791	8.64067		4.16769	6.63149	7.0197	5.7475	2.61856	6.70055		3.59648	3.2842	2.9834
Tumor	0.978174	7.51562		6.63087	4.97425	6.34877	6.2315	3.42801	5.0937		3.78177	3.27089	3.29094
Tumor	1.30451	6.93506		6.24096		5.5036	6.3305	2.28598	4.98269		3.7167	3.29807	3.26792
Tumor	1.61822	6.19639		5.54709		8.30949	7.408	4.77223	7.59017		3.69947	3.27565	3.29102
Tumor	2.93548	7.32382		4.57988		7.49407	5.956	3.26504	6.1468		3.77077	3.24764	3.24668
Tumor	1.38958	6.5289		6.21455		4.78161	5.2385	1.19664	4.61964		3.60171	3.23918	3.28863
Tumor	2.51099	8.06411		6.216		8.38594	4.2135	3.30552	5.24776		3.70683	3.19369	3.07606
Tumor	1.2869	6.7321		6.40883		6.98991	5.0925	0.6991	5.07393		3.77733	3.27104	3.43739
Tumor	2.31037	7.17314		6.0233		5.35353	4.3355	3.91196	4.90137		3.70682	3.29746	3.37506
Tumor	0.97085	7.58028		6.4807		8.53921	5.3875	3.96866	4.99169		3.85076	3.35444	2.84224
Tumor	0.555816	7.2427		4.40774		6.8913	3.8915	1.88297	5.14222		3.6257	3.29384	3.40584
Tumor	0.565594	5.5542		6.65949		9.30494	5.6425	3.36756	5.02383		3.63538	3.24849	3.30021
Tumor	0.76554	7.52446		7.49698		8.75535	4.6645	4.56987	5.19159		3.81481	3.27023	3.2755
Tumor	0.799068	7.16846		5.25012		7.1047	4.095	4.1455	5.70213		3.74509	3.26296	3.34382
Tumor	2.15379	7.85529		5.75816		6.7051	3.839	2.22114	7.48276		3.73206	3.25981	3.37519
Tumor	3.04441	6.89489		6.19709		8.39203	6.7915	5.10912	4.82758		3.78232	3.3602	3.32342
Tumor	3.91645	7.53909		7.04433		7.20128	4.7995	3.54525	4.87578		3.74425	3.31541	3.14085
Tumor	1.81558	5.43059		7.38002		7.30612	4.5725	4.16947	4.96618		3.68259	3.30692	3.29254
Tumor	0.464679	7.31345		7.10629		6.33502	7.6375	4.09041	5.10214		3.65792	3.27897	3.31048
Tumor	0.704867	8.4071		5.89849		8.10605	4.9835	2.97302	5.69651		3.79636	3.22458	3.05068
Tumor	1.99277	7.23154		5.48613		7.1434	4.1805	3.7701	5.45308		3.71219	3.28343	3.41795
Tumor	2.34481	6.99188		7.08346		5.56188	4.716	3.64458	5.56961		3.62921		3.3291
Tumor	1.41683	7.19268		4.54736		7.32694	3.836	3.43539	4.7942		3.74376		3.26914
Tumor	2.08748	7.68609		5.17244		7.44285	4.6575	1.40597	5.08172		3.5969		3.26316
Tumor	1.78662	6.52933		5.43219		7.2175	6.1035	2.98416	4.81057		3.65681		2.9222
Tumor	1.11105	7.22961		7.15395		8.59064	6.5	0.986612	5.4026		3.75672		2.80708
Tumor	1.36178	5.49463				7.87018	6.5225	4.72353	6.34415		3.69006		3.11586
Tumor	3.68034	7.82132				8.50129	5.8265	5.71641	6.45573		3.6924		3.21506
Tumor	1.26306	6.48069				5.16489	6.1035	2.28147	5.1767		3.60692		3.15154
Tumor	1.25095	8.29454				6.17277	4.232	2.50362	4.72288		3.74216		3.25961
Tumor	0.604087	8.31513				7.79479	5.294	5.00626	4.84855		3.71427		3.05804
Tumor	2.65303	7.04667				8.71606	5.1555	3.962	5.33235		3.70678		2.94015
Tumor	2.99277	6.82187				9.15325	6.507	4.32246	6.22564		3.75687		3.20877
Tumor	4.0934	6.8969				8.0348	3.8315	4.49838	5.23594		3.76679		2.9226
Tumor	0.454178	6.80311				5.65546	3.3035	2.2621	4.74446		3.54472		3.3022
Tumor	1.22032	8.32713				7.0764	5.909	4.261			3.69742		3.26221
Tumor	1.2265	6.41184				8.18964	4.8105	4.08535			3.79692		3.25196
Tumor	0.903017	7.39256				8.55194	6.1875	3.83758			3.68058		3.46763
Tumor	3.00178	8.38326				8.06458	5.5595	2.62611			3.75204		3.13151
Tumor	1.62295	6.46829				9.08098	4.607	4.60996			3.71404		3.27512
Tumor	2.11102	7.86431				5.96547	6.0855	6.48816			3.61238		3.10443
Tumor	1.8115	7.27345				5.18579	4.689	3.78979			3.75632		3.36142
Tumor	1.43297	7.15295				7.89774	4.048	1.15733			3.70644		3.20901
Tumor	2.71807	7.36986				8.19454	5.81				3.73785		3.1163
Tumor	0.150557	6.19594				8.95195	4.567				3.66318		3.28851
Tumor	2.70485	7.29091				5.22041	5.491				3.74719		3.24734
Tumor	0.74845	9.73818				9.66048	6.325				3.77003		3.34485
Tumor	2.53602	5.25072				4.89583	4.769				3.70634		3.06817
Tumor	0.613537					7.14885	5.0975				3.80413		3.21654
Tumor	0.378503					6.45818	4.863				3.74169		3.2516
Tumor	2.36735					7.36361	5.2165				3.66178		3.11458
Tumor	2.07037					7.66804	4.3195				3.77716		3.11766
Tumor	1.62761					7.21897	3.8495				3.79115		3.07987
Tumor	3.16994					6.39895	5.8315				3.81032		3.1919
Tumor	0.933562					7.30783	6.582				3.78861		3.28135
Tumor	0.59455					9.19941	4.756				3.67788		3.07565
Tumor	2.3477					8.69763	3.734				3.83764		3.27734
Tumor	2.35052					7.91686	3.827				3.81816		3.24517
Tumor	1.48029					8.24815	4.709						3.11247
Tumor	2.848					6.80157	4.4115						3.17382
Tumor	1.36178					6.38581	4.9725						3.28044
Tumor	2.64151					7.64367	4.258						3.17018
Tumor	2.62297					7.21929	6.8245						3.09349
Tumor	1.57529					5.13785	6.27						3.19175
Tumor	2.68928					8.34984	5.1855						3.18341
Tumor	0.704867					7.41397	4.536						3.31815
Tumor	1.6135					8.06714	5.4325						3.24255
Tumor	0.356135					8.23934	5.1455						3.22238
Tumor	1.23881					7.45496	4.152						3.24977
Tumor	1.09761					9.01779	3.849						3.35469
Tumor	2.53354					6.66531	5.4965						3.32558
Tumor	1.81558					5.94304	4.6775						3.31135
Tumor	0.963466					7.75594	4.8415						3.16053
Tumor	0.333419					6.13853	4.528						3.37179
Tumor	1.5059					8.4698	6.2365						3.16489
Tumor	1.3505					6.29733	4.869						3.29746
Tumor	1.75275					5.58647	6.866						3.13789
Tumor	2.49567					5.5266	4.5385						3.52648
Tumor	1.5656					7.10053	4.068						3.39209
Tumor	0.378503					9.39083	4.7935						3.15732
Tumor	0.956073					7.41869	5.3005						3.25559
Tumor	1.0072					7.5793	6.477						3.09283
Tumor	3.34906					5.93127	4.921						3.18989
Tumor	4.3263					8.26112	4.6955						3.21512
Tumor	2.95602					8.0149	5.128						3.1858
Tumor	0.176318					6.60867	8.0015						3.39223
Tumor	0.669016					7.2805	5.9025						3.24038
Tumor	0.89531					7.36496	7.151						3.18378
Tumor	1.84398					7.39877	4.0675						3.09895
Tumor	1.81558					6.66544	4.554						3.3589
Tumor	2.0738					7.53885	6.6165						3.15361
Tumor	0.696007					9.2461	4.4725						3.20262
Tumor	1.99997					7.51278	5.398						3.12404
Tumor	2.75488					5.92754	7.3815
Tumor	1.91074					7.76635	5.275
Tumor	0.99279					8.96452	4.6315
Tumor	2.0356					7.44367	4.4075
Tumor	0.485434					9.10289	5.839
Tumor	1.74418					7.41866	4.3745
Tumor	1.40055					8.05459	5.139
Tumor	2.95237					8.279	7.719
Tumor	1.38958					7.70816	3.8425
Tumor	1.87973					5.4691	5.651
Tumor	0.356135					6.33455	6.633
Tumor	3.36594					7.36621	6.1285
Tumor	0.848008					7.62297	6.1185
Tumor	0.454178					8.17947	4.378
Tumor	2.70044					8.46559	4.3855
Tumor	2.18585					6.63764	4.396
Tumor	3.27648					8.48379	5.2025
Tumor	1.72249					7.52994	6.7685
Tumor	1.29868					7.23496	5.7045
Tumor	1.04263					5.54573	5.2945
Tumor	2.15054					7.19626	4.87
Tumor	2.09084					4.53938	4.8065
Tumor	2.12434					5.85408	4.1695
Tumor	2.63463					6.75555	5.4185
Tumor	1.49568					8.28323	4.4395
Tumor	3.67241					8.24416	6.9485
Tumor	0.150557					7.44549	4.887
Tumor	2.99461					8.22921	6.274
Tumor	1.65993					7.91583	6.167
Tumor	2.39782					5.99291	4.302
Tumor	1.85598					8.00043	5.8075
Tumor	2.37291					7.42445	5.6295
Tumor	0.790754					8.41884	6.1625
Tumor	1.40597					5.21546	6.8645
Tumor	0.26304					7.49557	6.3405
Tumor	2.25704					6.59643	6.6015
Tumor	0.26304					8.84349	6.6795
Tumor	0.584968					5.96599	4.5565
Tumor	3.4128					5.97846	6.9215
Tumor	1.84802					7.60141	5.4575
Tumor	2.24795					6.52096	4.394
Tumor	0.464679					7.30476	5.5425
Tumor	2.15054					8.37185	7.417
Tumor	2.17314					7.3396	4.4435
Tumor	1.2869					8.67197	4.4345
Tumor	1.50078					8.4209	4.533
Tumor	0.555816					5.71511	5.586
Tumor	1.23881					6.75402	5.657
Tumor	0.999979					6.57874	6.3165
Tumor	0.432948					5.28102	6.1695
Tumor	2.29569					7.57063	6.102
Tumor	0.63226					9.04707	4.722
Tumor	0.485434					6.22869	4.611
Tumor	2.69156					6.6191	5.483
Tumor	2.55335					9.61351	3.964
Tumor	2.31324					8.44664	4.718
Tumor	1.86395					8.11305	4.416
Tumor	2.14078					5.89912	3.8655
Tumor	0.163501					6.34643	6.8325
Tumor	1.29868					6.46944	6.548
Tumor	3.23573					7.68606	4.0395
Tumor	4.0321					6.73988	5.269
Tumor	4.75383					6.00316	4.356
Tumor	2.342					6.507	5.1665
Tumor	2.14728					6.82477	5.8185
Tumor	1.99277					8.70554	4.924
Tumor	1.40055					5.08738	6.503
Tumor	3.50845					6.80891	5.685
Tumor	0.38957						6.392
Tumor	1.25095						5.186
Tumor	0.613537						5.1165
Tumor	1.60879						6.927
Tumor	3.29721						4.575
Tumor	2.1144						5.532
Tumor	0.848008						5.931
Tumor	2.09421						5.543
Tumor	2.25095						5.013
Tumor	1.70927						4.6185
Tumor	2.73556						5.1745
Tumor	4.04177						5.4275
Tumor	1.87973						7.3335
Tumor	3.92028						5.8805
Tumor	0.887511						4.2975
Tumor	2.87378						5.1465
Tumor	0.150557						3.644
Tumor	0.516027						5.497
Tumor	3.23109						4.0585
Tumor	3.01256						5.185
Tumor	3.72133						6.946
Tumor	1.80735						4.293
Tumor	0.856001						4.751
Tumor	1.17634						5.595
Tumor	1.69596						5.949
Tumor	4.04788						6.41
Tumor	1.86395						4.484
Tumor	2.69596						6.5035
Tumor	2.16031						5.4555
Tumor	0.757041						4.9065
Tumor	1.34485						6.233
Tumor	0.333419						5.9075
Tumor	3.00537						5.6125
Tumor	3.92028						4.4295
Tumor	1.52104						4.7025
Tumor	1.43827						6.2785
Tumor	2.10771						5.0415
Tumor	1.32191						5.351
Tumor	2.75914						5.08
Tumor	1.97453						6.5055
Tumor	1.0566						6.0405
Tumor	2.83999						4.9555
Tumor	2.0356						6.442
Tumor	0.659921						3.665
Tumor	1.15703						5.95
Tumor	3.08068						4.2655
Tumor	1.90692						5.943
Tumor	0.848008						6.244
Tumor	1.75705						4.093
Tumor	4.05483						4.205
Tumor	0.59455						4.425
Tumor	3.09251						6.819
Tumor	3.98005						4.111
Tumor	2.07724						4.596
Tumor	2.38681						5.692
Tumor	1.01436						4.314
Tumor	0.201631						4.886
Tumor	0.696007						5.686
Tumor	0.555816						3.961
Tumor	2.52106						4.757
Tumor	0.731174						5.174
Tumor	2.86593						6.925
Tumor	2.65765						6.1865
Tumor	1.33341						4.328
Tumor	3.50079
Tumor	1.93734
Tumor	0.495692
Tumor	3.00537
Tumor	0.344836
Tumor	2.43832
Tumor	1.0072
Tumor	2.34481
Tumor	2.11102
Tumor	1.4489
Tumor	3.10939
Tumor	2.48539
Tumor	1.25095
Tumor	2.45939
Tumor	1.61822
Tumor	0.89531
Tumor	1.26902
Tumor	2.45678
Tumor	0.226513
Tumor	0.815589
Tumor	2.61585
Tumor	1.23881
Tumor	3.3377
Tumor	2.65076
Tumor	2.74415
Tumor	1.29275
Tumor	2.10771
Tumor	0.516027
Tumor	2.58012
Tumor	1.72682
Tumor	2.48284
Tumor	0.956073
Tumor	0.189038
Tumor	3.37985
Tumor	1.9298
Tumor	2.06352
Tumor	0.678058
Tumor	2.28392
Tumor	1.40055
Tumor	0.536053
Tumor	0.696007
Tumor	3.38953
Tumor	0.999979
Tumor	1.82375
Tumor	1.7049
Tumor	2.13097
Tumor	0.83188
Tumor	0.475073
Tumor	1.99277
Tumor	3.86693
Tumor	2.27201
Tumor	3.09428
Tumor	0.485434
Tumor	1.20162
Tumor	0.97085
Tumor	1.55582
Tumor	0.887511
Tumor	1.91456
Tumor	1.67356
Tumor	1.60879
Tumor	0.62293
Tumor	2.02857
Tumor	1.6135
Tumor	1.48543
Tumor	2.52106
Tumor	2.67805
Tumor	2.70705
Tumor	3.63108
Tumor	2.22651
Tumor	2.40601
Tumor	0.910726
Tumor	2.15379
Tumor	0.545956
Tumor	2.10433
Tumor	0.62293
Tumor	0.89531
Tumor	1.31616
Tumor	2.32772
Tumor	2.25704
Tumor	1.5059
Tumor	2.1144
Tumor	2.26004
Tumor	1.29868
Tumor	1.46467
Tumor	1.95237
Tumor	2.22344
Tumor	1.02146
Tumor	1.87973
Tumor	2.73335
Tumor	1.64152
Tumor	1.06353
Tumor	3.97911
Tumor	2.91837
Tumor	1.94488
Tumor	0.464679
Tumor	1.76551
Tumor	2.33911
Tumor	2.02148
Tumor	0.176318
Tumor	1.72249
Tumor	1.60879
Tumor	3.18106
Tumor	1.62761
Tumor	1.85996
Tumor	1.42222
Tumor	2.4005
Tumor	1.57044
Tumor	2.17633
Tumor	2.25395
Tumor	1.91456
Tumor	1.84398
Tumor	1.02146
Tumor	0.659921
Tumor	2.04961
Tumor	2.39507
Tumor	0.443614
Tumor	0.933562
Tumor	1.35616
Tumor	1.6781
Tumor	0.575314
Tumor	1.51603
Tumor	1.18271
Tumor	0.367373
Tumor	0.536053
Normal	0.163501
Normal	0.163501
Normal	0.21412
Normal	0.189038
Normal	0.0703873
Normal	0.201631
Normal	0.137501
Normal	0.163501
Normal	0.176318
Normal	0.575314
Normal	0.0285685
Normal	0.111034
Normal	0.26304
Normal	0.275004
Normal	0.545956
Normal	0.163501
Normal	0.042644
Normal	0.333419
Normal	0.856001
Normal	0.150557
Normal	0.163501
Normal	0.678058
Normal	0.084067
Normal	0.99279
Normal	0.21412
Normal	0.201631
Normal	0.250954
Normal	0.475073
Normal	0.189038
Normal	0.111034
Normal	0.485434
Normal	0.084067
Normal	0.0703873
Normal	0.163501
Normal	0.367373
Normal	0.201631
Normal	0.042644
Normal	0.189038
Normal	0.298665
Normal	0.0565848
Normal	0.163501
Normal	0.042644
Normal	0.799068
Normal	0.250954
Normal	0.250954
Normal	0.250954
Normal	0.201631
Normal	0.575314
Normal	0.084067
Normal	0.0976133
