# Supplementary material for: Coupled scRNA-seq and Bulk-seq reveal the role of HMMR in hepatocellular carcinoma
Source: Front Immunol. 2024 Apr 3;15:1363834. doi: 10.3389/fimmu.2024.1363834 (PMC11021596; doi:10.3389/fimmu.2024.1363834)
Supplement: Supplementary file 3 [file Table_3.xlsx]

## Sheet: ENCORI_hg38_CLIP-seq_miRNA-targ
miRNAid	miRNAname	geneID	geneName	geneType	chromosome	narrowStart	narrowEnd	broadStart	broadEnd	strand	clipExpNum	degraExpNum	RBP	PITA	RNA22	miRmap	microT	miRanda	PicTar	TargetScan	nU	TDMDScore	phyloP	pancancerNum
MIMAT0000062	hsa-let-7a-5p	ENSG00000072571	HMMR	protein_coding	chr5	163491344	163491349	163491344	163491349	+	4	0	AGO2	1	0	0	0	0	0	0	1	0.7661	0.157	8
MIMAT0000063	hsa-let-7b-5p	ENSG00000072571	HMMR	protein_coding	chr5	163491344	163491349	163491344	163491349	+	4	0	AGO2	1	0	0	0	0	0	0	1	0.694	0.157	9
MIMAT0000064	hsa-let-7c-5p	ENSG00000072571	HMMR	protein_coding	chr5	163491344	163491349	163491344	163491349	+	4	0	AGO2	1	0	0	0	0	0	0	1	0.7395	0.157	16
MIMAT0000065	hsa-let-7d-5p	ENSG00000072571	HMMR	protein_coding	chr5	163491344	163491349	163491344	163491349	+	4	0	AGO2	1	0	0	0	0	0	0	1	0.7661	0.157	4
MIMAT0000066	hsa-let-7e-5p	ENSG00000072571	HMMR	protein_coding	chr5	163491344	163491349	163491344	163491349	+	4	0	AGO2	1	0	0	0	0	0	0	1	0.6297	0.157	7
MIMAT0000067	hsa-let-7f-5p	ENSG00000072571	HMMR	protein_coding	chr5	163491344	163491349	163491344	163491349	+	4	0	AGO2	1	0	0	0	0	0	0	1	0.7661	0.157	5
MIMAT0000072	hsa-miR-18a-5p	ENSG00000072571	HMMR	protein_coding	chr5	163491362	163491367	163491362	163491367	+	6	0	AGO2	1	0	0	0	0	0	0	1	0.6818	0.428	0
MIMAT0000072	hsa-miR-18a-5p	ENSG00000072571	HMMR	protein_coding	chr5	163491552	163491557	163491552	163491557	+	0	0	NA	1	0	0	0	0	0	0	1	1.1972	-0.399	0
MIMAT0000096	hsa-miR-98-5p	ENSG00000072571	HMMR	protein_coding	chr5	163491344	163491349	163491344	163491349	+	4	0	AGO2	1	0	0	0	0	0	0	1	0.3729	0.157	4
MIMAT0000280	hsa-miR-223-3p	ENSG00000072571	HMMR	protein_coding	chr5	163491252	163491275	163491252	163491275	+	3	0	AGO1,AGO2	0	0	0	0	1	0	0	1	1.4659	0.665	3
MIMAT0000414	hsa-let-7g-5p	ENSG00000072571	HMMR	protein_coding	chr5	163491344	163491349	163491344	163491349	+	4	0	AGO2	1	0	0	0	0	0	0	1	0.8903	0.157	9
MIMAT0000415	hsa-let-7i-5p	ENSG00000072571	HMMR	protein_coding	chr5	163491344	163491349	163491344	163491349	+	4	0	AGO2	1	0	0	0	0	0	0	1	0.6896	0.157	4
MIMAT0000433	hsa-miR-142-5p	ENSG00000072571	HMMR	protein_coding	chr5	163491365	163491370	163491365	163491370	+	7	0	AGO2	1	0	0	0	0	0	0	1	0.986	0.705	1
MIMAT0000456	hsa-miR-186-5p	ENSG00000072571	HMMR	protein_coding	chr5	163491533	163491538	163491533	163491538	+	1	0	AGO2	1	0	0	0	0	0	0	1	0.5843	0.216	0
MIMAT0000736	hsa-miR-381-3p	ENSG00000072571	HMMR	protein_coding	chr5	163491727	163491732	163491727	163491732	+	1	0	AGO1-4	1	0	0	0	0	0	0	1	0.7395	0.008	5
MIMAT0000755	hsa-miR-323a-3p	ENSG00000072571	HMMR	protein_coding	chr5	163491249	163491254	163491249	163491254	+	1	0	AGO2	1	0	0	0	0	0	0	1	0.8223	0.22	3
MIMAT0001412	hsa-miR-18b-5p	ENSG00000072571	HMMR	protein_coding	chr5	163491362	163491367	163491362	163491367	+	6	0	AGO2	1	0	0	0	0	0	0	1	0.6818	0.428	0
MIMAT0001412	hsa-miR-18b-5p	ENSG00000072571	HMMR	protein_coding	chr5	163491552	163491557	163491552	163491557	+	0	0	NA	1	0	0	0	0	0	0	1	1.2841	-0.399	0
MIMAT0002849	hsa-miR-524-5p	ENSG00000072571	HMMR	protein_coding	chr5	163491726	163491731	163491726	163491731	+	1	0	AGO1-4	1	0	0	0	0	0	0	1	0.8891	0.065	0
MIMAT0002855	hsa-miR-520d-5p	ENSG00000072571	HMMR	protein_coding	chr5	163491726	163491731	163491726	163491731	+	1	0	AGO1-4	1	0	0	0	0	0	0	1	0.3516	0.065	0
MIMAT0002881	hsa-miR-509-3p	ENSG00000072571	HMMR	protein_coding	chr5	163491271	163491278	163491271	163491278	+	1	0	AGO2	1	0	0	0	0	0	0	1	0.7395	0.311	6
MIMAT0003311	hsa-miR-641	ENSG00000072571	HMMR	protein_coding	chr5	163491313	163491318	163491313	163491318	+	1	0	AGO2	1	0	0	0	0	0	0	1	0.6781	0.055	1
MIMAT0003393	hsa-miR-425-5p	ENSG00000072571	HMMR	protein_coding	chr5	163491862	163491867	163491862	163491867	+	0	0	NA	1	0	0	0	0	0	0	1	-0.8665	0.22	0
MIMAT0004502	hsa-miR-28-3p	ENSG00000072571	HMMR	protein_coding	chr5	163491521	163491526	163491521	163491526	+	1	0	AGO2	1	0	0	0	0	0	0	1	1.5188	0.114	6
MIMAT0004679	hsa-miR-296-3p	ENSG00000072571	HMMR	protein_coding	chr5	163491383	163491388	163491383	163491388	+	6	0	AGO2	1	0	0	0	0	0	0	1	0.9424	0.164	0
MIMAT0004903	hsa-miR-300	ENSG00000072571	HMMR	protein_coding	chr5	163491727	163491732	163491727	163491732	+	1	0	AGO1-4	1	0	0	0	0	0	0	1	0.6674	0.008	0
MIMAT0004909	hsa-miR-450b-5p	ENSG00000072571	HMMR	protein_coding	chr5	163491337	163491343	163491337	163491343	+	1	0	AGO2	1	0	0	0	0	0	0	1	0.7232	0.097	1
MIMAT0004919	hsa-miR-541-5p	ENSG00000072571	HMMR	protein_coding	chr5	163491275	163491281	163491275	163491281	+	1	0	AGO2	0	0	1	0	0	0	0	1	0.6204	0.07	2
MIMAT0004919	hsa-miR-541-5p	ENSG00000072571	HMMR	protein_coding	chr5	163491613	163491618	163491613	163491618	+	0	0	NA	0	0	1	0	0	0	0	1	1.0194	-0.019	2
MIMAT0004952	hsa-miR-665	ENSG00000072571	HMMR	protein_coding	chr5	163491507	163491512	163491507	163491512	+	1	0	AGO2	1	0	0	0	0	0	0	1	1.3223	-0.692	4
MIMAT0004955	hsa-miR-374b-5p	ENSG00000072571	HMMR	protein_coding	chr5	163491736	163491741	163491736	163491741	+	1	0	AGO1-4	1	0	0	0	0	0	0	1	0.3115	0.943	5
MIMAT0005824	hsa-miR-1179	ENSG00000072571	HMMR	protein_coding	chr5	163491356	163491361	163491356	163491361	+	6	0	AGO2	1	0	0	0	0	0	0	1	0.1498	0.256	7
MIMAT0005824	hsa-miR-1179	ENSG00000072571	HMMR	protein_coding	chr5	163491589	163491594	163491589	163491594	+	0	0	NA	1	0	0	0	0	0	0	1	0.6748	0.274	7
MIMAT0005878	hsa-miR-1287-5p	ENSG00000072571	HMMR	protein_coding	chr5	163491400	163491405	163491400	163491405	+	2	0	AGO2	1	0	0	0	0	0	0	1	0.7006	-0.042	5
MIMAT0014983	hsa-miR-3121-3p	ENSG00000072571	HMMR	protein_coding	chr5	163491653	163491681	163491653	163491681	+	0	0	NA	0	0	0	1	0	0	0	1	0.7044	0.037	1
MIMAT0014983	hsa-miR-3121-3p	ENSG00000072571	HMMR	protein_coding	chr5	163491810	163491838	163491810	163491838	+	1	0	AGO2	0	0	0	1	0	0	0	1	0.1497	0.275	1
MIMAT0015037	hsa-miR-3163	ENSG00000072571	HMMR	protein_coding	chr5	163491222	163491250	163491222	163491250	+	0	0	NA	0	0	0	1	0	0	0	1	0.6485	0.498	5
MIMAT0015037	hsa-miR-3163	ENSG00000072571	HMMR	protein_coding	chr5	163491303	163491331	163491303	163491331	+	1	0	AGO2	0	0	0	1	0	0	0	1	0.7583	0.159	5
MIMAT0015078	hsa-miR-3194-5p	ENSG00000072571	HMMR	protein_coding	chr5	163491392	163491397	163491392	163491397	+	3	0	AGO2	0	0	1	0	0	0	0	1	0.482	-0.418	0
MIMAT0017990	hsa-miR-3613-5p	ENSG00000072571	HMMR	protein_coding	chr5	163483270	163483292	163483270	163483292	+	1	0	AGO2	0	1	0	0	0	0	0	1	1.7942	1.091	1
MIMAT0019899	hsa-miR-4756-5p	ENSG00000072571	HMMR	protein_coding	chr5	163491349	163491355	163491349	163491355	+	4	0	AGO2	0	0	1	0	0	0	0	1	0.5228	-0.08	0
MIMAT0022705	hsa-miR-539-3p	ENSG00000072571	HMMR	protein_coding	chr5	163491707	163491735	163491707	163491735	+	1	0	AGO1-4	0	0	0	1	0	0	0	1	0.8037	-0.068	5
MIMAT0000078	hsa-miR-23a-3p	ENSG00000072571	HMMR	protein_coding	chr5	163491286	163491291	163491272	163491292	+	1	0	AGO2	1	0	0	0	1	0	0	2	1.35	0.599	4
MIMAT0000095	hsa-miR-96-5p	ENSG00000072571	HMMR	protein_coding	chr5	163491271	163491276	163491255	163491277	+	3	0	AGO1,AGO2	1	0	0	0	1	0	0	2	0.6278	0.457	2
MIMAT0000255	hsa-miR-34a-5p	ENSG00000072571	HMMR	protein_coding	chr5	163491269	163491274	163491254	163491275	+	3	0	AGO1,AGO2	1	0	0	0	1	0	0	2	-0.1818	0.458	15
MIMAT0000259	hsa-miR-182-5p	ENSG00000072571	HMMR	protein_coding	chr5	163491271	163491276	163491256	163491277	+	3	0	AGO1,AGO2	1	0	0	0	1	0	0	2	0.7784	0.457	2
MIMAT0000418	hsa-miR-23b-3p	ENSG00000072571	HMMR	protein_coding	chr5	163491286	163491291	163491272	163491292	+	1	0	AGO2	1	0	0	0	1	0	0	2	1.35	0.599	14
MIMAT0000686	hsa-miR-34c-5p	ENSG00000072571	HMMR	protein_coding	chr5	163491269	163491274	163491252	163491275	+	3	0	AGO1,AGO2	1	0	0	0	1	0	0	2	0.6483	0.458	6
MIMAT0000727	hsa-miR-374a-5p	ENSG00000072571	HMMR	protein_coding	chr5	163491736	163491741	163491714	163491742	+	1	0	AGO1-4	1	0	0	1	0	0	0	2	0.5266	0.943	2
MIMAT0000736	hsa-miR-381-3p	ENSG00000072571	HMMR	protein_coding	chr5	163491254	163491259	163491239	163491260	+	1	0	AGO2	1	0	0	0	1	0	0	2	0.4745	0.63	5
MIMAT0002176	hsa-miR-485-3p	ENSG00000072571	HMMR	protein_coding	chr5	163491728	163491734	163491707	163491735	+	1	0	AGO1-4	1	0	0	1	0	0	0	2	-0.3636	-0.116	6
MIMAT0003327	hsa-miR-449b-5p	ENSG00000072571	HMMR	protein_coding	chr5	163491269	163491274	163491254	163491275	+	3	0	AGO1,AGO2	1	0	0	0	1	0	0	2	0.3958	0.458	3
MIMAT0004903	hsa-miR-300	ENSG00000072571	HMMR	protein_coding	chr5	163491254	163491259	163491239	163491260	+	1	0	AGO2	1	0	0	0	1	0	0	2	0.6563	0.63	0
MIMAT0004954	hsa-miR-543	ENSG00000072571	HMMR	protein_coding	chr5	163491250	163491255	163491235	163491256	+	1	0	AGO2	1	0	0	0	1	0	0	2	0.3237	0.355	4
MIMAT0004955	hsa-miR-374b-5p	ENSG00000072571	HMMR	protein_coding	chr5	163491224	163491230	163491205	163491231	+	0	0	NA	1	0	0	0	1	0	0	2	1.1441	0.21	5
MIMAT0005796	hsa-miR-1271-5p	ENSG00000072571	HMMR	protein_coding	chr5	163491271	163491276	163491256	163491277	+	3	0	AGO1,AGO2	1	0	0	0	1	0	0	2	0.6485	0.457	3
MIMAT0005952	hsa-miR-1321	ENSG00000072571	HMMR	protein_coding	chr5	163491349	163491355	163491349	163491355	+	4	0	AGO2	1	0	1	0	0	0	0	2	1.069	-0.08	1
MIMAT0019868	hsa-miR-4739	ENSG00000072571	HMMR	protein_coding	chr5	163491349	163491355	163491328	163491356	+	4	0	AGO2	0	0	1	1	0	0	0	2	0.4354	-0.08	0
MIMAT0001541	hsa-miR-449a	ENSG00000072571	HMMR	protein_coding	chr5	163491269	163491274	163491247	163491275	+	3	0	AGO1,AGO2	1	0	0	1	1	0	0	3	0.3958	0.458	3
MIMAT0003393	hsa-miR-425-5p	ENSG00000072571	HMMR	protein_coding	chr5	163491848	163491853	163491826	163491868	+	1	0	AGO2	1	0	0	2	0	0	0	3	0.3477	0.329	0
MIMAT0000727	hsa-miR-374a-5p	ENSG00000072571	HMMR	protein_coding	chr5	163491224	163491230	163491203	163491251	+	0	0	NA	1	0	0	2	1	0	0	4	1.3714	0.21	2
