# Supplementary material for: Coupled scRNA-seq and Bulk-seq reveal the role of HMMR in hepatocellular carcinoma
Source: Front Immunol. 2024 Apr 3;15:1363834. doi: 10.3389/fimmu.2024.1363834 (PMC11021596; doi:10.3389/fimmu.2024.1363834)
Supplement: Supplementary file 4 [file Table_4.xlsx]

## Sheet: Sheet1
Characteristics	Total(N)	Univariate analysis			Multivariate analysis
		Hazard ratio (95% CI)	P value		Hazard ratio (95% CI)	P value
Age	365	1.013 (0.999 - 1.027)	0.073		1.010 (0.992 - 1.029)	0.27
Gender	365		0.261
FEMALE	119	Reference
MALE	246	0.815 (0.572 - 1.161)	0.257
BMI	332	1.000 (0.970 - 1.030)	0.985
AJCC_T	362		< 0.001
T1	180	Reference			Reference
T2	91	1.436 (0.906 - 2.276)	0.124		1.282 (0.707 - 2.325)	0.413
T3	78	2.615 (1.723 - 3.970)	< 0.001		2.310 (1.340 - 3.984)	0.003
T4	13	5.294 (2.644 - 10.599)	< 0.001		3.106 (1.068 - 9.039)	0.038
AJCC_N	252		0.383
N0	248	Reference
N1	4	2.004 (0.491 - 8.181)	0.333
AJCC_M	266		0.054
M0	263	Reference			Reference
M1	3	3.976 (1.250 - 12.648)	0.019		2.293 (0.519 - 10.142)	0.274
Grade	360		0.76
G1	55	Reference
G2	175	1.179 (0.696 - 1.997)	0.541
G3	118	1.232 (0.710 - 2.139)	0.457
G4	12	1.692 (0.625 - 4.580)	0.301
HBV	365		0.001
No	287	Reference			Reference
Yes	78	0.467 (0.283 - 0.770)	0.003		0.645 (0.351 - 1.185)	0.158
Alcohol	365		0.901
Yes	121	Reference
No	244	0.977 (0.676 - 1.412)	0.901
recurrent	365		0.111
1	179	Reference
0	186	0.749 (0.523 - 1.073)	0.115
AFP	276	1.000 (1.000 - 1.000)	0.432
HMMR	365	1.148 (1.091 - 1.209)	< 0.001		1.147 (1.073 - 1.225)	< 0.001
